# Supplementary material for: Domain gain or loss in a fungal chitinase enables specialization towards antagonism or immune suppression
Source: Nat Commun. 2026 Mar 30;17:3115. doi: 10.1038/s41467-026-71064-0 (PMC13039781; doi:10.1038/s41467-026-71064-0)
Supplement: Supplementary file 6 — Source Data [file 41467_2026_71064_MOESM6_ESM.xlsx]

## Sheet: Figure1
Figure 1A			Figure 1B				Figure 1C			Figure 1D				Figure 1E				Figure 1F	Enzyme /Treatment						Figure 1G						Figure 1H
Enzyme /Treatment	reducing ends (mol/L)		Enzyme/Treatment	time (h)	reducing ends (mol/L)		Enzyme /Treatment	OD560 rel to Ev		Enzyme /Treatment	time (h)	OD560 (rel. To t0)		Enzyme /Treatment	time (h)	reducing ends (mol/L)		Detected oligomer	Ev	SiCHIT	SiCHIT_E196Q	SiCHIT-CBM5			DA	subsite	acetylation	time (h)	value		Enzyme	Substrate	free_µM
Ev	0.000243325		Ev	0	0.00029199		Ev	1.20647		Ev	0	0.972367		SiCHIT	0	0.000320009		A0D2	3364	28521	6200	30041	Detector response		DA50	-2	Ac	1	0.750834		SiCHIT	Input	3.75913
Ev	0.000277612		Ev	0	0.000280193		Ev	0.661692		Ev	0	1.01668		SiCHIT	0	0.000359458		A0D3	8733	21103	6457	16837			DA50	-2	DeAc	1	0.249166		SiCHIT	Input	4.20783
Ev	0.000446833		Ev	0	0.000285723		Ev	1.13184		Ev	0	1.01095		SiCHIT	0	0.000437617		A0D4	6910	13407	4505	12024			DA50	-1	Ac	1	0.968643		SiCHIT	Input	3.8113
SiCHIT	0.0071792		Ev	0	0.000290147		SiCHIT	2.85199		SiCHIT	0	0.98258		SiCHIT	1	0.000607944		A1D0	5836	10772952	92439	11835564			DA50	-1	DeAc	1	0.0313569		SiCHIT	Input	4.15304
SiCHIT	0.00735284		Ev	1	0.00025586		SiCHIT	2.89303		SiCHIT	0	1.00379		SiCHIT	1	0.000644812		A1D1	6168	20823804	375233	15790618			DA50	1	Ac	1	0.355376		SiCHIT	Input	4.26783
SiCHIT	0.00706638		Ev	1	0.00028646		SiCHIT	1.77363		SiCHIT	0	1.01363		SiCHIT	1	0.000677992		A1D2	2360	10027584	316204	9601268			DA50	1	DeAc	1	0.644624		SiCHIT	Input	3.80087
SiCHIT_E196Q	0.00019466		Ev	1	0.00028093		SiCHIT_E196Q	0.833333		SiCHIT_E196Q	0	0.98987		SiCHIT	2	0.000848689		A1D3	1427	735828	18111	654997			DA50	2	Ac	1	0.522612		SiCHIT-CBM5	Input	3.80609
SiCHIT_E196Q	0.000349503		Ev	1	0.000277981		SiCHIT_E196Q	1.05348		SiCHIT_E196Q	0	0.997841		SiCHIT	2	0.00080113		A2D0	12989	28812128	1697392	22355474			DA50	2	DeAc	1	0.477388		SiCHIT-CBM5	Input	3.86348
SiCHIT_E196Q	0.000236689		Ev	2	0.000161848		SiCHIT_E196Q	0.669154		SiCHIT_E196Q	0	1.01229		SiCHIT	2	0.000832467		A2D1	10647	5052837	5181318	9144630			DA50	-2	Ac	1	0.739907		SiCHIT-CBM5	Input	3.8687
SiCHIT-CBM5	0.00700776		Ev	2	0.000294571		SiCHIT-CBM5	2.39303		SiCHIT-CBM5	0	1.00081		SiCHIT	3	0.000933484		A2D2	1899	64907	176201	98462			DA50	-2	DeAc	1	0.260093		SiCHIT-CBM5	Input	4.02
SiCHIT-CBM5	0.00705864		Ev	2	0.000292728		SiCHIT-CBM5	2.3296		SiCHIT-CBM5	0	0.998866		SiCHIT	3	0.000891824		A3D0	30036	61057	96514	64852			DA50	-1	Ac	1	0.98928		SiCHIT-CBM5	Input	4.21826
SiCHIT-CBM5	0.00705532		Ev	2	0.000277612		SiCHIT-CBM5	1.74378		SiCHIT-CBM5	0	1.00032		SiCHIT	3	0.000955236		A3D1	3271	51708	214299	69992			DA50	-1	DeAc	1	0.0107196		SiCHIT-CBM5	Input	3.92348
			Ev	3	0.000271713					Ev	1	0.975495		SiCHIT	4	0.00100574		A4D0	2663	13221	2143	10312			DA50	1	Ac	1	0.309532		SiCHIT	Chitin	2.73723
			Ev	3	0.000271713					Ev	1	0.986966		SiCHIT	4	0.00101902									DA50	1	DeAc	1	0.690468		SiCHIT	Chitin	2.63899
			Ev	3	0.000213094					Ev	1	0.986966		SiCHIT	4	0.00103929									DA50	2	Ac	1	0.720988		SiCHIT	Chitin	2.88069
			Ev	3	0.000276137					SiCHIT	1	1.17144		Ev	0	0.000287935									DA50	2	DeAc	1	0.279012		SiCHIT	Chitin	2.60138
			Ev	4	0.000208301					SiCHIT	1	1.1761		Ev	0	0.000268026									DA50	-2	Ac	1	0.801278		SiCHIT	Chitin	2.71051
			Ev	4	0.000320378					SiCHIT	1	1.20611		Ev	0	0.000288672									DA50	-2	DeAc	1	0.198722		SiCHIT	Chitin	3.0521
			Ev	4	0.000219361					SiCHIT_E196Q	1	0.951013		Ev	1	0.00026434									DA50	-1	Ac	1	0.976034		SiCHIT-CBM5	Chitin	3.13754
			Ev	4	0.000295308					SiCHIT_E196Q	1	0.937064		Ev	1	0.000293096									DA50	-1	DeAc	1	0.0239656		SiCHIT-CBM5	Chitin	3.18113
			SiCHIT	0	0.000324434					SiCHIT_E196Q	1	0.931584		Ev	1	0.000287566									DA50	1	Ac	1	0.359979		SiCHIT-CBM5	Chitin	3.07248
			SiCHIT	0	0.000328858					SiCHIT-CBM5	1	1.03338		Ev	2	0.000179176									DA50	1	DeAc	1	0.640021		SiCHIT-CBM5	Chitin	3.1268
			SiCHIT	0	0.000335125					SiCHIT-CBM5	1	1.04115		Ev	2	0.000283142									DA50	2	Ac	1	0.631191		SiCHIT-CBM5	Chitin	3.06443
			SiCHIT	0	0.000313005					SiCHIT-CBM5	1	1.03001		Ev	2	0.000292359									DA50	2	DeAc	1	0.368809		SiCHIT-CBM5	Chitin	3.15363
			SiCHIT	1	0.00142603					Ev	2	0.933264		Ev	3	0.00024185									DA10	-1	Ac	1	1		SiCHIT	Chitosan	3.21488
			SiCHIT	1	0.00139801					Ev	2	1.01877		Ev	3	0.000262496									DA10	-1	DeAc	1	0		SiCHIT	Chitosan	2.91727
			SiCHIT	1	0.00144115					Ev	2	1.01095		Ev	3	0.000282773									DA10	2	Ac	1	0.579301		SiCHIT	Chitosan	3.01305
			SiCHIT	1	0.00132096					SiCHIT	2	1.27596		Ev	4	0.000202034									DA10	2	DeAc	1	0.420699		SiCHIT	Chitosan	3.15445
			SiCHIT	2	0.00179028					SiCHIT	2	1.27337		Ev	4	0.000291622									DA10	-2	Ac	1	0.357654		SiCHIT	Chitosan	2.9481
			SiCHIT	2	0.00178733					SiCHIT	2	1.29096		Ev	4	0.000273556									DA10	-2	DeAc	1	0.642346		SiCHIT	Chitosan	3.30161
			SiCHIT	2	0.00177885					SiCHIT_E196Q	2	0.967453		SiCHIT_E196Q	0	0.000238164									DA10	-1	Ac	1	0.90907		SiCHIT	Chitosan	3.51783
			SiCHIT	2	0.0018065					SiCHIT_E196Q	2	0.961475		SiCHIT_E196Q	0	0.000246643									DA10	-1	DeAc	1	0.0909299		SiCHIT-CBM5	Chitosan	3.4085
			SiCHIT	3	0.00213131					SiCHIT_E196Q	2	0.978911		SiCHIT_E196Q	0	0.000262865									DA10	1	Ac	1	0.0834371		SiCHIT-CBM5	Chitosan	3.33517
			SiCHIT	3	0.0021737					SiCHIT-CBM5	2	1.11892		SiCHIT_E196Q	1	0.000237058									DA10	1	DeAc	1	0.916563		SiCHIT-CBM5	Chitosan	3.42147
			SiCHIT	3	0.00221536					SiCHIT-CBM5	2	1.11504		SiCHIT_E196Q	1	0.000217149									DA10	2	Ac	1	0.705915		SiCHIT-CBM5	Chitosan	3.2368
			SiCHIT	3	0.00222532					SiCHIT-CBM5	2	1.09948		SiCHIT_E196Q	1	0.000237426									DA10	2	DeAc	1	0.294085		SiCHIT-CBM5	Chitosan	3.06689
			SiCHIT	4	0.00253501					Ev	3	0.965589		SiCHIT_E196Q	2	0.000282405									DA10	-2	Ac	1	0.213913		SiCHIT-CBM5	Chitosan	3.19253
			SiCHIT	4	0.00256929					Ev	3	0.993743		SiCHIT_E196Q	2	0.000305631									DA10	-2	DeAc	1	0.786087		SiCHIT-CBM5	Chitosan	3.67901
			SiCHIT	4	0.00269759					Ev	3	0.986444		SiCHIT_E196Q	2	0.00031153									DA10	-1	Ac	1	0.853304		SiCHIT	Mycelium	3.01262
			SiCHIT	4	0.00262607					SiCHIT	3	1.33184		SiCHIT_E196Q	3	0.000263971									DA10	-1	DeAc	1	0.146696		SiCHIT	Mycelium	2.9689
			SiCHIT_E196Q	0	0.000263234					SiCHIT	3	1.31011		SiCHIT_E196Q	3	0.000272082									DA10	1	Ac	1	0.213913		SiCHIT	Mycelium	3.05935
			SiCHIT_E196Q	0	0.000237795					SiCHIT	3	1.40273		SiCHIT_E196Q	3	0.000224891									DA10	1	DeAc	1	0.786087		SiCHIT	Mycelium	2.99205
			SiCHIT_E196Q	0	0.000243694					SiCHIT_E196Q	3	0.929591		SiCHIT_E196Q	4	0.000335125									DA10	2	Ac	1	0.786087		SiCHIT	Mycelium	3.01934
			SiCHIT_E196Q	0	0.000232634					SiCHIT_E196Q	3	0.92461		SiCHIT_E196Q	4	0.000376417									DA10	2	DeAc	1	0.213913		SiCHIT	Mycelium	2.98237
			SiCHIT_E196Q	1	0.000216781					SiCHIT_E196Q	3	0.94354		SiCHIT_E196Q	4	0.000385265									DA35	-2	Ac	1	0.776802		SiCHIT	Mycelium	3.13745
			SiCHIT_E196Q	1	0.000229684					SiCHIT-CBM5	3	1.11941		SiCHIT-CBM5	0	0.000350241									DA35	-2	DeAc	1	0.223198		SiCHIT-CBM5	Mycelium	3.42429
			SiCHIT_E196Q	1	0.000231896					SiCHIT-CBM5	3	1.11066		SiCHIT-CBM5	0	0.000337337									DA35	-1	Ac	1	0.982792		SiCHIT-CBM5	Mycelium	3.20826
			SiCHIT_E196Q	1	0.000552274					SiCHIT-CBM5	3	1.10167		SiCHIT-CBM5	0	0.000336231									DA35	-1	DeAc	1	0.0172084		SiCHIT-CBM5	Mycelium	3.1166
			SiCHIT_E196Q	2	0.000261759					Ev	4	0.909281		SiCHIT-CBM5	1	0.000586561									DA35	1	Ac	1	0.288575		SiCHIT-CBM5	Mycelium	3.20968
			SiCHIT_E196Q	2	0.000275031					Ev	4	0.994265		SiCHIT-CBM5	1	0.000587298									DA35	1	DeAc	1	0.711425		SiCHIT-CBM5	Mycelium	3.26022
			SiCHIT_E196Q	2	0.000258072					Ev	4	0.989572		SiCHIT-CBM5	1	0.000595778									DA35	2	Ac	1	0.714368		SiCHIT-CBM5	Mycelium	3.29123
			SiCHIT_E196Q	2	0.000270607					SiCHIT	4	1.39496		SiCHIT-CBM5	2	0.000692739									DA35	2	DeAc	1	0.285632		SiCHIT-CBM5	Mycelium	3.47814
			SiCHIT_E196Q	3	0.000254017					SiCHIT	4	1.39859		SiCHIT-CBM5	2	0.00067873									DA35	-2	Ac	1	0.732581
			SiCHIT_E196Q	3	0.000256966					SiCHIT	4	1.40583		SiCHIT-CBM5	2	0.000700113									DA35	-2	DeAc	1	0.267419
			SiCHIT_E196Q	3	0.000243325					SiCHIT_E196Q	4	0.968449		SiCHIT-CBM5	3	0.000883344									DA35	-1	Ac	1	0.981515
			SiCHIT_E196Q	3	0.000399643					SiCHIT_E196Q	4	0.976918		SiCHIT-CBM5	3	0.00082878									DA35	-1	DeAc	1	0.0184852
			SiCHIT_E196Q	4	0.000314111					SiCHIT_E196Q	4	0.96546		SiCHIT-CBM5	3	0.000881501									DA35	1	Ac	1	0.317063
			SiCHIT_E196Q	4	0.000300838					SiCHIT-CBM5	4	1.2035		SiCHIT-CBM5	4	0.000924267									DA35	1	DeAc	1	0.682937
			SiCHIT_E196Q	4	0.000262496					SiCHIT-CBM5	4	1.18649		SiCHIT-CBM5	4	0.000928691									DA35	2	Ac	1	0.728245
			SiCHIT_E196Q	4	0.000317797					SiCHIT-CBM5	4	1.18114		SiCHIT-CBM5	4	0.00112851									DA35	2	DeAc	1	0.271755
			SiCHIT-CBM5	0	0.000323328																				DA35	-2	Ac	1	0.845147
			SiCHIT-CBM5	0	0.000302682																				DA35	-2	DeAc	1	0.154853
			SiCHIT-CBM5	0	0.000277981																				DA35	-1	Ac	1	0.959596
			SiCHIT-CBM5	0	0.000351715																				DA35	-1	DeAc	1	0.0404044
			SiCHIT-CBM5	1	0.000236689																				DA35	1	Ac	1	0.337645
			SiCHIT-CBM5	1	0.000368674																				DA35	1	DeAc	1	0.662355
			SiCHIT-CBM5	1	0.000313005																				DA35	2	Ac	1	0.674526
			SiCHIT-CBM5	1	0.000267289																				DA35	2	DeAc	1	0.325474
			SiCHIT-CBM5	2	0.000414759																				DA50	-2	Ac	24	0.511944
			SiCHIT-CBM5	2	0.000409229																				DA50	-2	DeAc	24	0.488056
			SiCHIT-CBM5	2	0.000443515																				DA50	-1	Ac	24	0.928096
			SiCHIT-CBM5	2	0.000473747																				DA50	-1	DeAc	24	0.0719038
			SiCHIT-CBM5	3	0.000651448																				DA50	1	Ac	24	0.132599
			SiCHIT-CBM5	3	0.000642968																				DA50	1	DeAc	24	0.867401
			SiCHIT-CBM5	3	0.000610525																				DA50	2	Ac	24	0.569259
			SiCHIT-CBM5	3	0.000551906																				DA50	2	DeAc	24	0.430741
			SiCHIT-CBM5	4	0.000720759																				DA50	-2	Ac	24	0.412379
			SiCHIT-CBM5	4	0.00065071																				DA50	-2	DeAc	24	0.587621
			SiCHIT-CBM5	4	0.000776428																				DA50	-1	Ac	24	0.9372
			SiCHIT-CBM5	4	0.000782696																				DA50	-1	DeAc	24	0.0627996
																									DA50	1	Ac	24	0.129386
																									DA50	1	DeAc	24	0.870614
																									DA50	2	Ac	24	0.544358
																									DA50	2	DeAc	24	0.455642
																									DA50	-2	Ac	24	0.483326
																									DA50	-2	DeAc	24	0.516674
																									DA50	-1	Ac	24	0.927558
																									DA50	-1	DeAc	24	0.0724423
																									DA50	1	Ac	24	0.125321
																									DA50	1	DeAc	24	0.874679
																									DA50	2	Ac	24	0.512204
																									DA50	2	DeAc	24	0.487796
																									DA10	-2	Ac	24	0.0999982
																									DA10	-2	DeAc	24	0.900002
																									DA10	-1	Ac	24	0.900112
																									DA10	-1	DeAc	24	0.0998877
																									DA10	1	Ac	24	0.0311055
																									DA10	1	DeAc	24	0.968894
																									DA10	2	Ac	24	0.230356
																									DA10	2	DeAc	24	0.769644
																									DA10	-2	Ac	24	0.0980897
																									DA10	-2	DeAc	24	0.90191
																									DA10	-1	Ac	24	0.859221
																									DA10	-1	DeAc	24	0.140779
																									DA10	1	Ac	24	0.0282306
																									DA10	1	DeAc	24	0.971769
																									DA10	2	Ac	24	0.304479
																									DA10	2	DeAc	24	0.695521
																									DA10	-2	Ac	24	0.126906
																									DA10	-2	DeAc	24	0.873094
																									DA10	-1	Ac	24	0.925796
																									DA10	-1	DeAc	24	0.0742041
																									DA10	1	Ac	24	0.0270709
																									DA10	1	DeAc	24	0.972929
																									DA10	2	Ac	24	0.27378
																									DA10	2	DeAc	24	0.72622
																									DA35	-2	Ac	24	0.200659
																									DA35	-2	DeAc	24	0.799341
																									DA35	-1	Ac	24	0.935799
																									DA35	-1	DeAc	24	0.0642009
																									DA35	1	Ac	24	0.0478871
																									DA35	1	DeAc	24	0.952113
																									DA35	2	Ac	24	0.343537
																									DA35	2	DeAc	24	0.656463
																									DA35	-2	Ac	24	0.297859
																									DA35	-2	DeAc	24	0.702141
																									DA35	-1	Ac	24	0.922592
																									DA35	-1	DeAc	24	0.0774079
																									DA35	1	Ac	24	0.0495776
																									DA35	1	DeAc	24	0.950422
																									DA35	2	Ac	24	0.326052
																									DA35	2	DeAc	24	0.673948
																									DA35	-2	Ac	24	0.244317
																									DA35	-2	DeAc	24	0.755683
																									DA35	-1	Ac	24	0.926269
																									DA35	-1	DeAc	24	0.0737308
																									DA35	1	Ac	24	0.0550404
																									DA35	1	DeAc	24	0.94496
																									DA35	2	Ac	24	0.342349
																									DA35	2	DeAc	24	0.657651

## Sheet: Figure 2
Figure 2A			Figure 2B			Figure 2C
Enzyme /Treatment	Relative germination		Enzyme /Treatment	Rel. BsTEF transcript accumulation		Enzyme /Treatment	Root weight (mg)
Ev	0.474576		SiCHIT	0.558129		Ev+Bs	82
Ev	0.477477		SiCHIT	0.610073		Ev+Bs	59.5
Ev	0.536585		SiCHIT	0.395552		Ev+Bs	64
Ev	0.43956		SiCHIT	0.469114		Ev+Bs	61.25
Ev	0.561983		SiCHIT	0.393705		Ev+Bs	77.6667
Ev	0.539326		SiCHIT_E196Q	0.700627		Ev+Bs	65
Ev	0.459459		SiCHIT_E196Q	0.839586		Ev+Bs	65
Ev	0.470588		SiCHIT_E196Q	0.863814		Mock	112.5
SiCHIT	0.256098		SiCHIT_E196Q	0.716972		Mock	119.333
SiCHIT	0.327586		SiCHIT_E196Q	0.965683		Mock	97.25
SiCHIT	0.207317		SiCHIT-CBM5	0.828476		Mock	107.667
SiCHIT	0.284211		SiCHIT-CBM5	0.531376		Mock	99
SiCHIT	0.273973		SiCHIT-CBM5	1.05366		Mock	111.667
SiCHIT	0.227273		SiCHIT-CBM5	1.12896		Mock	105
SiCHIT	0.283951		SiCHIT-CBM5	0.832943		SiCHIT+Bs	113.667
SiCHIT	0.24		Ev	1.11813		SiCHIT+Bs	81.5
SiCHIT_E196Q	0.46729		Ev	0.990034		SiCHIT+Bs	102
SiCHIT_E196Q	0.508621		Ev	0.828055		SiCHIT+Bs	111.75
SiCHIT_E196Q	0.515464		Ev	0.978641		SiCHIT+Bs	88.75
SiCHIT_E196Q	0.45122		Ev	1.08514		SiCHIT+Bs	111.333
SiCHIT_E196Q	0.435644					SiCHIT+Bs	99.5
SiCHIT_E196Q	0.409524					SiCHIT_E196Q+Bs	77.3333
SiCHIT_E196Q	0.440476					SiCHIT_E196Q+Bs	73.25
SiCHIT_E196Q	0.39823					SiCHIT_E196Q+Bs	95.3333
SiCHIT-CBM5	0.414414					SiCHIT_E196Q+Bs	69.75
SiCHIT-CBM5	0.4625					SiCHIT_E196Q+Bs	80.3333
SiCHIT-CBM5	0.296703					SiCHIT_E196Q+Bs	75.25
SiCHIT-CBM5	0.404255					SiCHIT_E196Q+Bs	73.25
SiCHIT-CBM5	0.4625					SiCHIT-CBM5+Bs	85.6667
SiCHIT-CBM5	0.514286					SiCHIT-CBM5+Bs	60.25
SiCHIT-CBM5	0.423077					SiCHIT-CBM5+Bs	81
SiCHIT-CBM5	0.428571					SiCHIT-CBM5+Bs	65.25
						SiCHIT-CBM5+Bs	68
						SiCHIT-CBM5+Bs	78.3333
						SiCHIT-CBM5+Bs	64.75

## Sheet: Figure 3
Figure 3G				Figure 3H				Figure 3I
sample	primer	rel. Expr (SiChitinase/SiTEF)		sample	primer	rel. Expr (SiChitinase/SiTEF)		sample	primer	rel. Expr (SiChitinase/SiTEF)
Hv_03dpi	chit	0.00182334		Si	chit	0.0197355		Si	chit	0.0197355
Hv_03dpi	chit	0.00819266		Si	chit	0.0166579		Si	chit	0.0166579
Hv_03dpi	chit	0.00560149		Si	chit	0.0176137		Si	chit	0.0176137
Hv_03dpi	chit	0.0027316		Si	chit	0.0205097		Si	chit	0.0205097
Hv_03dpi	chit	0.00265017		Si + Bj	chit	0.172779		Si+0.5mgCHIT	chit	0.00714671
Hv_10dpi	chit	0.00502961		Si + Bj	chit	0.127543		Si+0.5mgCHIT	chit	0.0174459
Hv_10dpi	chit	0.00413115		Si + Bj	chit	0.214435		Si+0.5mgCHIT	chit	0.0187313
Hv_10dpi	chit	0.00498454		Si + Bj	chit	0.604571		Si+0.5mgCHIT	chit	0.0428433
Hv_10dpi	chit	0.00424138		Si + Bcs	chit	0.275484		Si+1mgCHIT	chit	0.00588564
Hv_10dpi	chit	0.00813156		Si + Bcs	chit	0.272282		Si+1mgCHIT	chit	0.0250371
Hv_21dpi	chit	0.00249073		Si + Bcs	chit	0.30173		Si+1mgCHIT	chit	0.112246
Hv_21dpi	chit	0.00263126		Si + Bcs	chit	0.267265		Si+1mgCHIT	chit	0.096316
Hv_21dpi	chit	0.00163556		Si + Bs	chit	0.94738		Si+2mgCHIT	chit	0.207541
Hv_21dpi	chit	0.00147404		Si + Bs	chit	0.766069		Si+2mgCHIT	chit	0.175504
Hv_21dpi	chit	0.000647619		Si + Bs	chit	1.43311		Si+2mgCHIT	chit	0.207869
Si_03dpi	chit	0.121975		Si + Bs	chit	1.26989		Si+2mgCHIT	chit	0.161316
Si_03dpi	chit	0.00813831		Si + Mo	chit	0.110857		Si+4mgCHIT	chit	0.143944
Si_03dpi	chit	0.0182591		Si + Mo	chit	0.139788		Si+4mgCHIT	chit	0.128533
Hv_03dpi	chit2	5.04505		Si + Mo	chit	0.116271		Si+4mgCHIT	chit	0.172089
Hv_03dpi	chit2	1.76876		Si + Mo	chit	0.1525		Si+4mgCHIT	chit	0.215694
Hv_03dpi	chit2	2.55546		Si + Pa	chit	0.655588		Si	chit2	0.00203106
Hv_03dpi	chit2	2.1921		Si + Pa	chit	0.651841		Si	chit2	0.00107765
Hv_03dpi	chit2	2.4592		Si + Pa	chit	1.08316		Si	chit2	0.000669266
Hv_10dpi	chit2	2.22126		Si + Pa	chit	0.819551		Si	chit2	0.000732558
Hv_10dpi	chit2	4.76817		Si + Po	chit	0.018358		Si+0.5mgCHIT	chit2	0.00586771
Hv_10dpi	chit2	1.41601		Si + Po	chit	0.0283103		Si+0.5mgCHIT	chit2	0.00652671
Hv_10dpi	chit2	5.58827		Si + Po	chit	0.036118		Si+0.5mgCHIT	chit2	0.0063879
Hv_10dpi	chit2	3.10873		Si + Po	chit	0.0414528		Si+0.5mgCHIT	chit2	0.00386426
Hv_21dpi	chit2	1.75451		Si + St	chit	0.0481928		Si+1mgCHIT	chit2	0.00633314
Hv_21dpi	chit2	2.86341		Si + St	chit	0.060545		Si+1mgCHIT	chit2	0.00456425
Hv_21dpi	chit2	4.15168		Si + St	chit	0.0734175		Si+1mgCHIT	chit2	0.00496334
Hv_21dpi	chit2	1.82941		Si + St	chit	0.0541158		Si+1mgCHIT	chit2	0.00419166
Hv_21dpi	chit2	2.41837		Si	chit2	0.00203106		Si+2mgCHIT	chit2	0.00448202
Si_03dpi	chit2	0.00374247		Si	chit2	0.00107765		Si+2mgCHIT	chit2	0.00438188
Si_03dpi	chit2	0.00215715		Si	chit2	0.000669266		Si+2mgCHIT	chit2	0.00646258
Si_03dpi	chit2	0.000976332		Si	chit2	0.000732558		Si+2mgCHIT	chit2	0.00378555
Hv_03dpi	chit3	0.0113916		Si + Bs	chit2	0.00451648		Si+4mgCHIT	chit2	0.00475683
Hv_03dpi	chit3	0.0114903		Si + Bs	chit2	0.0047379		Si+4mgCHIT	chit2	0.00338154
Hv_03dpi	chit3	0.01049		Si + Bs	chit2	0.00683649		Si+4mgCHIT	chit2	0.00490284
Hv_03dpi	chit3	0.0106716		Si + Bs	chit2	0.00510588		Si+4mgCHIT	chit2	0.004515
Hv_03dpi	chit3	0.00824382		Si + Bj	chit2	0.00401118		Si	chit3	0.00811195
Hv_10dpi	chit3	0.0162687		Si + Bj	chit2	0.00442961		Si	chit3	0.00666173
Hv_10dpi	chit3	0.0211052		Si + Bj	chit2	0.00465406		Si	chit3	0.00272723
Hv_10dpi	chit3	0.0200213		Si + Bj	chit2	0.0857293		Si	chit3	0.00286916
Hv_10dpi	chit3	0.0214846		Si + Bcs	chit2	0.0141035		Si+0.5mgCHIT	chit3	0.0814302
Hv_10dpi	chit3	0.0222109		Si + Bcs	chit2	0.00284803		Si+0.5mgCHIT	chit3	0.0400985
Si_03dpi	chit3	0.0207894		Si + Bcs	chit2	0.00448238		Si+0.5mgCHIT	chit3	0.0495344
Si_03dpi	chit3	0.0146982		Si + Bcs	chit2	0.00367554		Si+0.5mgCHIT	chit3	0.0345584
Si_03dpi	chit3	0.0152693		Si + Mo	chit2	0.00294442		Si+1mgCHIT	chit3	0.0822751
Hv_21dpi	chit3	0.0203943		Si + Mo	chit2	0.00565438		Si+1mgCHIT	chit3	0.0392294
Hv_21dpi	chit3	0.0183063		Si + Mo	chit2	0.014259		Si+1mgCHIT	chit3	0.0314462
Hv_21dpi	chit3	0.0124736		Si + Mo	chit2	0.00390728		Si+1mgCHIT	chit3	0.0283327
Hv_21dpi	chit3	0.0209794		Si + Pa	chit2	0.00970945		Si+2mgCHIT	chit3	0.0254885
Hv_21dpi	chit3	0.0113554		Si + Pa	chit2	0.00467371		Si+2mgCHIT	chit3	0.0224323
Si_03dpi	chit4	0.00540261		Si + Pa	chit2	0.0122837		Si+2mgCHIT	chit3	0.0258871
Si_03dpi	chit4	0.00250845		Si + Pa	chit2	0.00870663		Si+2mgCHIT	chit3	0.0192831
Si_03dpi	chit4	0.0037672		Si + Po	chit2	0.0201195		Si+4mgCHIT	chit3	0.0253522
Hv_10dpi	chit4	0.00243351		Si + Po	chit2	0.0178233		Si+4mgCHIT	chit3	0.0210664
Hv_10dpi	chit4	0.00211234		Si + Po	chit2	0.0145693		Si+4mgCHIT	chit3	0.0208775
Hv_10dpi	chit4	0.00460617		Si + Po	chit2	0.0167126		Si+4mgCHIT	chit3	0.0238765
Hv_10dpi	chit4	0.00315347		Si + St	chit2	0.0284011		Si	chit4	0.00307955
Hv_10dpi	chit4	0.00285482		Si + St	chit2	0.0152219		Si	chit4	0.0030183
Hv_21dpi	chit4	0.00262689		Si + St	chit2	0.0114		Si	chit4	0.00305091
Hv_21dpi	chit4	0.004342		Si + St	chit2	0.0229062		Si	chit4	0.00368396
Hv_21dpi	chit4	0.00456617		Si	chit3	0.00811195		Si+0.5mgCHIT	chit4	0.0152229
Hv_21dpi	chit4	0.00614526		Si	chit3	0.00666173		Si+0.5mgCHIT	chit4	0.0117328
Hv_21dpi	chit4	0.00429114		Si	chit3	0.00272723		Si+0.5mgCHIT	chit4	0.0143205
Hv_03dpi	chit4	0.00171355		Si	chit3	0.00286916		Si+0.5mgCHIT	chit4	0.0145293
Hv_03dpi	chit4	0.000566476		Si + Bs	chit3	0.00950561		Si+1mgCHIT	chit4	0.00979117
Hv_03dpi	chit4	0.00140804		Si + Bs	chit3	0.0137389		Si+1mgCHIT	chit4	0.0111228
Hv_03dpi	chit4	0.00119231		Si + Bs	chit3	0.0127489		Si+1mgCHIT	chit4	0.015122
Hv_03dpi	chit4	0.00107587		Si + Bs	chit3	0.0122596		Si+1mgCHIT	chit4	0.021624
				Si + Bcs	chit3	0.0152451		Si+2mgCHIT	chit4	0.0253177
				Si + Bcs	chit3	0.00990521		Si+2mgCHIT	chit4	0.0192087
				Si + Bcs	chit3	0.00977654		Si+2mgCHIT	chit4	0.0245889
				Si + Bcs	chit3	0.0145213		Si+2mgCHIT	chit4	0.0214331
				Si + Mo	chit3	0.0181079		Si+4mgCHIT	chit4	0.0200602
				Si + Mo	chit3	0.0245703		Si+4mgCHIT	chit4	0.0186928
				Si + Mo	chit3	0.0289261		Si+4mgCHIT	chit4	0.0263431
				Si + Mo	chit3	0.0191288		Si+4mgCHIT	chit4	0.0217419
				Si + Pa	chit3	0.0134692
				Si + Pa	chit3	0.0101771
				Si + Pa	chit3	0.0174572
				Si + Pa	chit3	0.0116523
				Si + Po	chit3	0.0336499
				Si + Po	chit3	0.0265818
				Si + Po	chit3	0.0294396
				Si + Po	chit3	0.0223557
				Si + St	chit3	0.02322
				Si + St	chit3	0.0221427
				Si + St	chit3	0.0197158
				Si + St	chit3	0.019035
				Si + Bj	chit3	0.0120443
				Si + Bj	chit3	0.0123906
				Si + Bj	chit3	0.011646
				Si	chit4	0.00307955
				Si	chit4	0.0030183
				Si	chit4	0.00305091
				Si	chit4	0.00368396
				Si + Bs	chit4	0.00469818
				Si + Bs	chit4	0.00304568
				Si + Bs	chit4	0.0063379
				Si + Bs	chit4	0.00618094
				Si + Bj	chit4	0.0020115
				Si + Bj	chit4	0.00219304
				Si + Bj	chit4	0.00267474
				Si + Bcs	chit4	0.00125866
				Si + Bcs	chit4	0.003728
				Si + Bcs	chit4	0.0031905
				Si + Bcs	chit4	0.00220944
				Si + Mo	chit4	0.0106782
				Si + Mo	chit4	0.0068928
				Si + Mo	chit4	0.00827053
				Si + Mo	chit4	0.00516041
				Si + Pa	chit4	0.00155148
				Si + Pa	chit4	0.00229967
				Si + Pa	chit4	0.00266995
				Si + Po	chit4	0.00840549
				Si + Po	chit4	0.00195992
				Si + Po	chit4	0.00642248
				Si + Po	chit4	0.016489
				Si + St	chit4	0.00170683
				Si + St	chit4	0.00846054
				Si + St	chit4	0.00769731
				Si + St	chit4	0.00282789

## Sheet: Figure 4
Figure 4B			Figure 4C			Figure 4D			Figure 4E			Figure 4F
Enzyme /Treatment	OD560 normalized		Enzyme /Treatment	reducing ends (mol/L)		Enzyme /Treatment	Relative germination		Enzyme /Treatment	Rel. BsTEF transcript accumulation		Enzyme /Treatment	Root weight (mg)
Ev	1.07407		Ev	0.000298626		SiCHIT2	0.487143		Ev	0.953855		Ev+Bs	51.6667
Ev	0.907407		Ev	0.000283142		SiCHIT2	0.479996		Ev	1.15707		Ev+Bs	54
Ev	1.01852		Ev	0.000199084		SiCHIT2	0.544562		Ev	1.00028		Ev+Bs	59.3333
SiCHIT	4.95741		SiCHIT	0.00761055		SiCHIT2	0.502727		Ev	0.964986		Ev+Bs	59
SiCHIT	5.07963		SiCHIT	0.00827969		SiCHIT2	0.493243		Ev	0.938395		Ev+Bs	62
SiCHIT	5.19074		SiCHIT	0.00783065		SiCHIT2	0.461814		Ev	0.985408		Ev+Bs	54
SiCHIT-CBM5	4.46852		SiCHIT-CBM5	0.00820559		SiCHIT2+CBM5	0.356538		SiCHIT	0.639291		Mock	83
SiCHIT-CBM5	4.65185		SiCHIT-CBM5	0.00820338		SiCHIT2+CBM5	0.430951		SiCHIT	0.538101		Mock	80.25
SiCHIT-CBM5	4.95741		SiCHIT-CBM5	0.00772668		SiCHIT2+CBM5	0.411547		SiCHIT	0.323557		Mock	88.5
SiCHIT2	5.46296		SiCHIT2	0.00816135		SiCHIT2+CBM5	0.3502		SiCHIT	0.521496		Mock	84.5
SiCHIT2	5.12963		SiCHIT2	0.00734289		SiCHIT2+CBM5	0.376923		SiCHIT	0.258295		Mock	83.25
SiCHIT2	5.12963		SiCHIT2	0.00792245		SiCHIT2+CBM5	0.358058		SiCHIT	0.431753		Mock	85
SiCHIT2+CBM5	5.01852		SiCHIT2+CBM5	0.00788373		Ev	0.568998		SiCHIT2	0.963534		SiCHIT+Bs	74.6667
SiCHIT2+CBM5	4.57407		SiCHIT2+CBM5	0.00792245		Ev	0.554841		SiCHIT2	0.797493		SiCHIT+Bs	75.6667
SiCHIT2+CBM5	4.96296		SiCHIT2+CBM5	0.00816135		Ev	0.577371		SiCHIT2	0.943114		SiCHIT+Bs	87
						Ev	0.447301		SiCHIT2	0.620519		SiCHIT+Bs	71
						Ev	0.511102		SiCHIT2	0.943007		SiCHIT+Bs	80.5
						Ev	0.506214		SiCHIT2	1.14582		SiCHIT+Bs	89.5
						SiCHIT	0.349276		SiCHIT2+CBM5	0.376962		SiCHIT2+Bs	51.5
						SiCHIT	0.363511		SiCHIT2+CBM5	0.591655		SiCHIT2+Bs	59.5
						SiCHIT	0.416216		SiCHIT2+CBM5	0.289556		SiCHIT2+Bs	67
						SiCHIT	0.400515		SiCHIT2+CBM5	0.472081		SiCHIT2+Bs	45
						SiCHIT	0.25444		SiCHIT2+CBM5	0.467144		SiCHIT2+Bs	63
						SiCHIT	0.390251		SiCHIT2+CBM5	0.630882		SiCHIT2+Bs	48.75
						SiCHIT-CBM5	0.475731		SiCHIT-CBM5	1.43555		SiCHIT2+CBM5+Bs	60.3333
						SiCHIT-CBM5	0.521104		SiCHIT-CBM5	0.515741		SiCHIT2+CBM5+Bs	68.6667
						SiCHIT-CBM5	0.553156		SiCHIT-CBM5	0.568021		SiCHIT2+CBM5+Bs	80
						SiCHIT-CBM5	0.473928		SiCHIT-CBM5	0.621884		SiCHIT2+CBM5+Bs	73
						SiCHIT-CBM5	0.498686		SiCHIT-CBM5	1.2007		SiCHIT2+CBM5+Bs	75.5
						SiCHIT-CBM5	0.451818		SiCHIT-CBM5	0.831951		SiCHIT2+CBM5+Bs	70.25
												SiCHIT-CBM5+Bs	62.3333
												SiCHIT-CBM5+Bs	58.6667
												SiCHIT-CBM5+Bs	53.6667
												SiCHIT-CBM5+Bs	58.6667
												SiCHIT-CBM5+Bs	52.25
												SiCHIT-CBM5+Bs	56.75

## Sheet: Figure 5A
	time (min)
Treatment	0	0.90655	1.81298	2.71935	3.62587	4.53247	5.43892	6.34545	7.25195	8.15842	9.06493	9.97142	10.8779	11.7844	12.6909	13.5973	14.5038	15.4102	16.3167	17.2231	18.1296	19.0367	19.9431	20.8494	21.7558	22.6623	23.5685	24.475	25.3813	26.2876	27.1941	28.1004	29.0067	29.9132	30.8194	31.7258	32.6323	33.5386	34.4451	35.3516	36.258	37.1644	38.0709	38.9774	39.8839	40.7904	41.6969	42.6034	43.5099
Buffer	2101	2549	3056	3115	3532	3753	3689	3967	4140	3945	4019	4152	4343	4495	4451	4638	4695	4780	4980	5097	5498	5470	5519	5606	5711	5692	5821	5905	5777	5870	5811	5966	5676	5521	5790	5704	5374	5488	5270	5297	5243	5298	5251	4984	4929	4956	5004	4964	4743
Buffer	3866	4609	5404	5761	6351	6365	6731	7023	7010	6722	6794	7009	6992	7293	7909	8372	8433	9035	9519	9884	10409	10748	10116	10695	10188	10318	10007	10320	10132	9953	10079	9607	9662	9511	9333	9363	9304	9051	8846	8768	8721	8672	8607	8429	8064	8076	8242	7653	7581
Buffer	4871	5101	5744	6542	6729	7201	7645	8072	8574	8713	8678	9164	9205	9604	9544	10136	9917	10116	10365	10451	10771	10614	10884	11093	11221	11073	11073	11181	11404	10886	11245	10704	10979	10728	10456	10302	10472	10041	9952	9480	9515	9388	9410	9016	9430	9057	9119	8903	8869
Buffer	2525	3069	3557	3976	4083	4382	4707	5110	5187	5212	5151	4965	5177	5185	5769	5492	5300	5570	5485	5449	5393	5238	5214	5043	5231	5054	4881	4659	5005	4811	4962	5005	4678	4867	4952	4684	4465	4604	4561	4416	4776	4655	4857	4808	4671	4638	4495	4511	4312
Buffer	2883	3327	3857	4340	5039	5309	5639	5646	5918	6173	6372	6569	6896	7075	7179	7367	7646	7807	7633	7693	7512	7560	7718	7689	7345	7498	7160	7337	7249	7569	7234	7178	7328	7080	7042	6972	6933	6898	6891	6598	6550	6127	6558	6076	6132	5837	5885	5696	5484
SiCHIT	954	1084	1340	1693	2223	2979	4136	5664	7771	11727	16529	22131	28561	34470	39586	43999	48628	50946	55379	57527	60288	63446	64335	66587	66088	66663	65394	63955	62710	60311	57398	53609	50378	47579	43835	39693	36650	32977	29676	27943	25299	22794	20789	19635	18536	17906	16777	16240	16123
SiCHIT	934	1068	1227	1311	1807	2546	3144	4388	5827	7492	10422	14743	21054	29019	38502	47950	57080	64194	70964	76572	80443	82606	84553	84717	84020	81989	80402	77726	75074	70366	66939	61945	57561	51798	47190	41916	37268	32769	28454	24818	21521	18605	16304	14236	13195	11576	10932	10044	9589
SiCHIT	2872	2482	2623	2800	3141	3164	3582	4012	4700	5315	6496	8664	11893	16728	22561	28741	33010	37355	40611	42475	44192	45097	45935	46120	45536	43900	43010	41332	38118	36295	33307	31118	28136	25101	22006	18702	15958	14040	12549	10495	9375	8233	7143	6549	6223	5688	5462	5002	4737
SiCHIT	669	793	823	1039	1218	1499	1602	1971	2419	3140	3859	5010	5953	7351	9377	11257	13203	15281	18104	20105	22377	23838	25366	26677	27759	27700	27778	27472	26033	24129	23048	21314	19157	17296	15361	13597	11602	10417	8684	7552	6653	5636	5164	4735	4395	3956	3906	3617	3409
SiCHIT	1469	1357	1574	2002	2394	3023	3469	3894	4360	5039	5809	6822	8030	9506	11486	13167	14261	15419	15572	15607	15202	14760	14026	13176	12625	11691	10105	9617	8873	7925	7779	6600	6136	5803	5032	4826	4369	4406	3941	3723	3651	3448	3287	3105	3088	2893	2935	2836	2682
SiCHIT2	693	554	575	656	824	1009	1183	1557	1778	1983	2221	2674	2905	3179	3366	3766	3896	4043	4457	4760	5195	5362	5377	5673	5765	5949	5845	5715	5240	4941	4717	4157	3956	3899	3512	3250	2894	2904	2658	2738	2425	2349	2456	2276	2251	2149	2063	1976	1870
SiCHIT2	1959	1652	1884	2022	2231	2489	2701	2966	3439	3481	3748	4076	4239	4673	5049	5289	5659	6093	5958	6276	6589	6685	6880	7166	6912	7266	7633	7632	7948	7935	7992	8173	8394	7973	8291	8413	8398	8525	8905	8606	9025	9048	8983	9267	9004	9033	8861	9058	8512
SiCHIT2	1393	1387	1495	1538	1642	1858	2099	2264	2521	2670	2625	2851	2878	3112	3226	3477	3374	3581	3715	3806	3806	3888	4227	4181	4468	4415	4466	4210	4135	4081	3927	4104	4180	3924	4057	3968	3779	3782	3714	3571	3523	3456	3548	3441	3521	3521	3421	3377	3406
SiCHIT2	2033	2263	2611	2883	3332	4057	4362	4978	5620	6203	6538	6918	7917	8077	8918	9501	10123	10889	11406	12065	12522	13006	12853	12638	12487	12280	12765	12293	11599	11654	11251	10992	11144	9973	9799	10340	10039	9653	9452	9498	8869	8635	8647	8909	8515	8366	8398	8338	8428
SiCHIT2	1148	1161	1311	1509	1707	2045	2250	2355	2612	3059	3388	3320	3512	4028	4019	4235	4332	4419	4971	5002	5055	5062	5366	5496	5311	5529	5625	5753	5938	5764	5795	5698	5755	5745	5638	5856	5791	5723	5351	5523	5511	5239	5344	5380	5279	5386	5015	5293	5158
SiCHIT2+CBM5	3295	5344	6980	8678	10199	11370	12107	12871	13012	14316	14241	14663	15898	16921	19141	21088	26178	28151	27759	27365	30633	28245	29013	30145	29948	30076	30218	30650	30162	30294	32358	33557	31899	31141	29266	27226	27610	29229	30242	20133	18811	16682	16834	14739	12947	12115	11613	13415	14996
SiCHIT2+CBM5	1664	1407	1379	1358	1731	1971	2217	2602	3065	3410	3912	4345	5039	5613	6552	7388	8341	9690	11239	12988	14414	15605	17862	19125	19898	20468	21379	22011	21306	21274	20704	19780	19026	18059	16623	16102	14577	13887	13092	12484	12011	10399	10302	9981	9309	8795	8509	8360	7872
SiCHIT2+CBM5	2008	1963	2169	2816	3549	4466	5353	6184	7235	8069	9635	11327	12951	15349	17963	21511	24562	27442	30111	33223	34862	36493	38058	38503	39508	39463	39157	38556	37606	36707	35171	33597	32563	30359	28506	26524	25396	24252	22778	22209	20673	20086	19303	18925	18301	18437	17545	17400	17173
SiCHIT2+CBM5	1113	1116	1251	1545	1793	2254	2421	2995	3326	3804	4070	4977	5644	6776	8511	9377	11249	13363	15570	16819	18695	20475	21416	23324	26043	28727	26239	26374	24915	25664	24591	21604	22120	20475	18578	17970	15730	15285	13208	13189	11401	11295	10206	9436	9634	9007	9419	8716	9237
SiCHIT2+CBM5	1835	1754	1855	1940	1951	2151	2268	2455	2743	2832	3246	3678	4021	4328	4686	5380	5957	6598	7273	8623	9777	11116	12615	14348	15948	17426	18304	19267	20310	20377	20334	19709	19648	18916	18339	17095	16464	15123	14356	13238	12293	10688	9517	8507	7608	6916	6643	6065	5559
Ev	1512	1706	1781	2286	2765	3526	4309	5817	7475	9267	11824	14180	16694	19522	22792	26236	29025	30061	30912	32058	32477	31929	31044	30906	28871	27577	25117	23977	22392	19999	17444	15671	14081	12564	11678	10039	8728	8015	7463	6704	6270	5607	5382	5264	4795	4641	4489	4215	4228
Ev	2534	2820	3257	3302	4263	5654	8497	12865	18476	25712	32660	41031	49385	55967	61749	66963	70834	73657	77303	80042	80217	80886	78532	77438	75341	72936	69348	65444	61719	57647	55148	50636	43127	36507	33185	33635	31932	30706	29573	27796	26106	25421	24300	22604	21587	21873	20576	20787	20628
Ev	3519	4285	4697	5419	6200	7695	10112	12902	17251	23711	32767	42331	50710	58763	67882	74148	80849	85484	89424	92335	96948	95608	98974	98484	96108	94948	88541	84097	79169	70823	64958	56833	48242	42810	34756	28503	23332	18359	14841	12459	10350	8827	8006	7357	6801	6444	5992	5969	5659
Ev	3176	3716	3992	4674	5595	6281	7609	9354	12065	15426	19292	22882	27117	31639	35059	39292	41530	44476	46428	48130	48702	49427	49431	49217	48936	47981	45982	44107	41074	38955	37224	33774	30972	28177	25636	22566	20409	17974	15698	13977	12248	10469	8760	7837	6819	6101	5598	5327	4752
Ev	1183	1410	1469	1846	2216	2508	3202	4390	5601	7512	9897	14044	18960	25112	31615	36088	40554	44905	46797	47661	46381	44007	42194	38295	35580	31825	28632	25452	22452	20384	18328	16374	14595	13556	11636	10651	9262	8638	7574	6951	5799	5336	4726	4226	4002	3544	3217	3032	3040
SiCHIT_E196Q	1858	1851	2016	2120	2116	2257	2331	2347	2788	3231	3812	4254	5142	6574	8053	10459	12965	17229	20807	25347	28818	32623	35891	41112	42126	43659	46214	46430	45584	47659	46615	43242	41756	40426	36516	34424	29909	28211	24788	20993	18556	16198	13366	11841	10850	9193	7900	7197	6418
SiCHIT_E196Q	1936	1879	2007	2231	2274	2590	2811	3478	3675	4494	5620	7080	9022	11288	13758	17325	20112	22728	25335	26377	27496	28192	27925	28596	26963	26004	25146	24104	22595	21095	20225	18160	17863	16790	15488	14726	13634	12820	11874	11340	11004	10244	9430	9160	8389	8321	7909	7535	7418
SiCHIT_E196Q	807	679	694	810	896	1103	1410	1951	2552	3316	4052	5003	6211	7324	9179	10715	12609	14727	16501	18649	20678	21783	23461	23858	24917	25964	26387	25448	25202	24076	22531	21240	19856	17910	16370	14739	13000	11552	9983	8704	8074	6984	6514	5853	5096	4921	4666	4499	4263
SiCHIT_E196Q	2118	2253	2336	2493	2774	3048	3380	3783	3900	4565	5331	6475	7841	9359	12510	15742	18923	22539	24047	27485	30376	29450	31867	30589	31364	31508	29397	30216	27109	27778	24102	24174	20876	20690	18485	16707	15413	14365	13165	11373	10677	9206	8640	7486	6972	6504	6147	5798	5590
SiCHIT_E196Q	1701	1655	1714	2371	2892	3433	4147	4950	6094	7080	8956	10915	12789	14744	17213	18812	19845	21757	22534	23344	23828	24236	23503	23842	22027	21547	20367	19366	17944	16697	15576	14311	12650	11662	10485	9152	8125	7223	6544	6133	5310	4902	4483	4430	4008	4062	3822	3317	3347
SiCHIT-CBM5	2334	1399	1607	2046	2458	2866	3413	3665	4182	4501	4348	4603	5006	5078	5129	4905	4824	5103	5254	4935	4813	5163	4829	4847	4917	5147	4876	4602	4649	4562	4579	4498	4566	4676	4451	4239	4376	4063	4343	4234	4082	4100	4070	4317	4146	3871	4011	4150	4054
SiCHIT-CBM5	367	206	247	244	233	239	306	282	254	373	398	400	327	483	574	615	623	635	597	674	696	721	750	884	860	866	831	883	939	923	940	977	999	981	939	967	1153	1094	940	971	1044	1014	971	925	1061	1050	1003	903	1004
SiCHIT-CBM5	1418	1310	1356	1802	2203	2579	2546	2829	3255	3505	3443	3507	3939	3942	4022	4098	4210	4671	4858	4831	4822	5130	5536	5706	6020	5954	6502	6403	6584	6730	7143	6482	7088	6735	6815	6998	6628	6589	6175	6279	5710	5867	5388	5553	5142	5268	5082	4753	4772
SiCHIT-CBM5	1223	1426	1487	1682	2020	2041	2540	2682	2768	2998	3441	3685	3839	4442	4684	5737	5940	6757	7691	7808	8656	9340	9687	10016	10286	10414	10308	9973	9620	9711	9381	8368	7991	7560	7146	6487	5726	5015	4995	4414	4062	3828	3523	3516	3232	3431	3075	3337	3060
SiCHIT-CBM5	1547	1595	1821	2146	2334	2592	2706	3116	2981	3114	3470	3760	4094	4086	4071	4254	4662	4747	4929	5102	5184	5430	5238	5534	5818	5852	5639	5482	5599	5583	5264	5072	4769	4669	4645	4357	4169	3821	3836	4016	3849	3802	3803	3783	3804	3773	3955	3523	3738
[truncated: 19 more columns]

## Sheet: Figure 5
Figure 5B			Figure 5C			Figure 5D
Enzyme /Treatment	maximal RLU		Enzyme /Treatment	Rel. SiTEF transcript accumulation		Enzyme /Treatment	Rel. HvPR10 transcript accumulation
Buffer	5966		SiCHIT	0.708729		SiCHIT	0.0618224
Buffer	10748		SiCHIT	0.687578		SiCHIT	0.0631783
Buffer	11404		SiCHIT	0.784835		SiCHIT	0.080622
Buffer	5769		SiCHIT	1.47091		SiCHIT	0.102725
Buffer	7807		SiCHIT	0.91106		SiCHIT	0.209227
SiCHIT	66663		SiCHIT	1.26134		SiCHIT	0.231575
SiCHIT	84717		SiCHIT	1.15846		SiCHIT	0.183492
SiCHIT	46120		SiCHIT	0.853084		SiCHIT	0.322811
SiCHIT	27778		SiCHIT	0.252998		SiCHIT	0.238383
SiCHIT	15607		SiCHIT	1.78884		SiCHIT	0.185594
SiCHIT2	5949		SiCHIT	1.18729		SiCHIT	0.230296
SiCHIT2	9267		SiCHIT2	1.64896		SiCHIT2	0.0980443
SiCHIT2	4468		SiCHIT2	1.90693		SiCHIT2	0.126044
SiCHIT2	13006		SiCHIT2	1.8892		SiCHIT2	0.131146
SiCHIT2	5938		SiCHIT2	2.82054		SiCHIT2	0.13443
SiCHIT2+CBM5	33557		SiCHIT2	4.4731		SiCHIT2	0.202776
SiCHIT2+CBM5	22011		SiCHIT2	3.25985		SiCHIT2	0.211589
SiCHIT2+CBM5	39508		SiCHIT2	1.8616		SiCHIT2	0.436982
SiCHIT2+CBM5	28727		SiCHIT2	4.89658		SiCHIT2	0.294216
SiCHIT2+CBM5	20377		SiCHIT2	5.4823		SiCHIT2	0.376552
Ev	32477		SiCHIT2	2.15512		SiCHIT2	0.344845
Ev	80886		SiCHIT2	2.78095		SiCHIT2	0.383293
Ev	98974		SiCHIT2+CBM5	1.14708		SiCHIT2+CBM5	0.06536
Ev	49431		SiCHIT2+CBM5	0.877946		SiCHIT2+CBM5	0.0787231
Ev	47661		SiCHIT2+CBM5	1.30515		SiCHIT2+CBM5	0.0942085
SiCHIT_E196Q	47659		SiCHIT2+CBM5	0.579074		SiCHIT2+CBM5	0.134141
SiCHIT_E196Q	28596		SiCHIT2+CBM5	0.801215		SiCHIT2+CBM5	0.142134
SiCHIT_E196Q	26387		SiCHIT2+CBM5	0.936263		SiCHIT2+CBM5	0.245242
SiCHIT_E196Q	31867		SiCHIT2+CBM5	1.14355		SiCHIT2+CBM5	0.0905289
SiCHIT_E196Q	24236		SiCHIT2+CBM5	0.463906		SiCHIT2+CBM5	0.295837
SiCHIT-CBM5	5374		SiCHIT2+CBM5	1.91927		SiCHIT2+CBM5	0.248987
SiCHIT-CBM5	1250		SiCHIT2+CBM5	0.838406		SiCHIT2+CBM5	0.225333
SiCHIT-CBM5	7143		SiCHIT2+CBM5	0.634023		SiCHIT2+CBM5	0.216927
SiCHIT-CBM5	10414		Ev	0.682766		Ev	0.160483
SiCHIT-CBM5	5852		Ev	0.681694		Ev	0.225446
			Ev	0.891272		Ev	0.178093
			Ev	0.907706		Ev	0.348302
			Ev	0.991628		Ev	0.347331
			Ev	1.13166		Ev	0.189309
			Ev	0.911487		Ev	0.0502511
			Ev	1.14439		Ev	0.0535264
			Ev	1.47341		Ev	0.0720184
			Ev	1.46865		Ev	0.0829074
			Ev	0.715332		Ev	0.0992593
			SiCHIT-CBM5	0.808101		Mock	0.0152269
			SiCHIT-CBM5	1.17396		Mock	0.0152286
			SiCHIT-CBM5	4.4766		Mock	0.0221974
			SiCHIT-CBM5	0.839575		Mock	0.0252451
			SiCHIT-CBM5	2.16843		Mock	0.0343422
			SiCHIT-CBM5	5.85615		Mock	0.0119095
			SiCHIT-CBM5	4.64403		Mock	0.032521
			SiCHIT-CBM5	2.67771		Mock	0.0307901
			SiCHIT-CBM5	2.21882		Mock	0.00877705
			SiCHIT-CBM5	2.33718		Mock	0.00747999
			SiCHIT-CBM5	4.19747		Mock	0.00941729
						SiCHIT-CBM5	0.161061
						SiCHIT-CBM5	0.165993
						SiCHIT-CBM5	0.177324
						SiCHIT-CBM5	0.255499
						SiCHIT-CBM5	0.282883
						SiCHIT-CBM5	0.103788
						SiCHIT-CBM5	0.274264
						SiCHIT-CBM5	0.225998
						SiCHIT-CBM5	0.27979
						SiCHIT-CBM5	0.286201
						SiCHIT-CBM5	0.296231

## Sheet: Figure S3
File name	A0D2	A0D3	A0D4	A1D0	A1D1	A1D2	A1D3	A2D0	A2D1	A2D2	A3D0	A3D1	A4D0
Ev	1035	313	253	980	1554	504	397	786	635	394	1656	681	1100
SiCHIT	2033	655	562	10425847	26721636	103072	21692	33937348	21793212	21943	318263	419897	13495
SiCHIT_E196Q	1436	547	347	46753	528651	5280	1299	3136940	436384	54962	33704	58346	1590
SiCHIT-CBM5	1962	814	1328	15606525	30740612	94066	25428	24645270	17296274	23646	234449	228250	9899

## Sheet: Figure S6
Figure S6A			Figure S6B
Enzyme/Treatment	Rel. BsTEF transcript accumulation		Enzyme/Treatment	Root elongation (cm)
Ev	1.25583		SiCHIT	1.1412
Ev	0.866723		SiCHIT	1.0741
Ev	1.25915		SiCHIT	1.1543
Ev	0.618299		SiCHIT	0.9006
SiCHIT	0.298675		SiCHIT_E196Q	0.6631
SiCHIT	0.660175		SiCHIT_E196Q	0.713
SiCHIT	0.588801		SiCHIT_E196Q	0.701
SiCHIT	0.0461872		SiCHIT_E196Q	0.7872
SiCHIT_E196Q	0.636041		SiCHIT-CBM5	0.7946
SiCHIT_E196Q	1.00813		SiCHIT-CBM5	0.8893
SiCHIT_E196Q	1.09475		SiCHIT-CBM5	0.8666
SiCHIT_E196Q	0.561103		SiCHIT-CBM5	1.008
SiCHIT-CBM5	0.863806		Ev	0.7134
SiCHIT-CBM5	0.960633		Ev	0.6113
SiCHIT-CBM5	1.17247		Ev	0.5354
SiCHIT-CBM5	0.816042		Ev	0.620889
			Mock	2.00875
			Mock	2.0593
			Mock	2.1096
			Mock	2.05

## Sheet: Figure S12
Figure S12A				Figure S12B
Enzyme/Treatment	time (h)	reducing ends (mol/L)		Enzyme/Treatment	time (h)	OD560 (rel. To t0)
Ev	0	0.000288672		Ev	0	0.984301
Ev	1	0.000276506		Ev	0	1.00811
Ev	2	0.000273188		Ev	0	1.00759
Ev	3	0.000272082		Ev	1	1.00759
Ev	4	0.000246643		Ev	1	1.0187
Ev	0	0.000276506		Ev	1	1.02399
Ev	1	0.000290884		Ev	2	1.00494
Ev	2	0.000273188		Ev	2	1.03987
Ev	3	0.000284248		Ev	2	1.03352
Ev	4	0.00026987		Ev	3	0.988534
Ev	0	0.000300838		Ev	3	1.01341
Ev	1	0.000279824		Ev	3	1.0187
Ev	2	0.000279824		Ev	4	1.01235
Ev	3	0.000255491		Ev	4	1.00441
Ev	4	0.000258809		Ev	4	1.03299
SiCHIT2	0	0.000331807		SiCHIT2	0	0.989247
SiCHIT2	1	0.000975513		SiCHIT2	0	0.994624
SiCHIT2	2	0.00122105		SiCHIT2	0	1.01613
SiCHIT2	3	0.00153516		SiCHIT2	1	1.02527
SiCHIT2	4	0.00165461		SiCHIT2	1	1.03065
SiCHIT2	0	0.000313005		SiCHIT2	1	1.0172
SiCHIT2	1	0.000960028		SiCHIT2	2	1.05484
SiCHIT2	2	0.0012122		SiCHIT2	2	1.01882
SiCHIT2	3	0.00149645		SiCHIT2	2	1.02097
SiCHIT2	4	0.00166788		SiCHIT2	3	1.15538
SiCHIT2	0	0.000331807		SiCHIT2	3	1.15323
SiCHIT2	1	0.000974407		SiCHIT2	3	1.15376
SiCHIT2	2	0.0012299		SiCHIT2	4	1.17473
SiCHIT2	3	0.00153184		SiCHIT2	4	1.19301
SiCHIT2	4	0.00165793		SiCHIT2	4	1.26129
SiCHIT2+CBM5	0	0.000398168		SiCHIT2+CBM5	0	0.953454
SiCHIT2+CBM5	1	0.00140465		SiCHIT2+CBM5	0	1.02718
SiCHIT2+CBM5	2	0.00172871		SiCHIT2+CBM5	0	1.01936
SiCHIT2+CBM5	3	0.00221536		SiCHIT2+CBM5	1	1.11208
SiCHIT2+CBM5	4	0.00235362		SiCHIT2+CBM5	1	1.10706
SiCHIT2+CBM5	0	0.000415865		SiCHIT2+CBM5	1	1.05511
SiCHIT2+CBM5	1	0.00144447		SiCHIT2+CBM5	2	1.12996
SiCHIT2+CBM5	2	0.00168116		SiCHIT2+CBM5	2	1.221
SiCHIT2+CBM5	3	0.0021479		SiCHIT2+CBM5	2	1.11432
SiCHIT2+CBM5	4	0.00232929		SiCHIT2+CBM5	3	1.29641
SiCHIT2+CBM5	0	0.000407017		SiCHIT2+CBM5	3	1.28077
SiCHIT2+CBM5	1	0.00142013		SiCHIT2+CBM5	3	1.22435
SiCHIT2+CBM5	2	0.00173093		SiCHIT2+CBM5	4	1.32545
SiCHIT2+CBM5	3	0.00212688		SiCHIT2+CBM5	4	1.32601
SiCHIT2+CBM5	4	0.00230938		SiCHIT2+CBM5	4	1.33048

## Sheet: Figure S13
Figure S13A			Figure S13B			Figure S13C			Figure S13D
s	v		s	v		s	v		s	v
0	0		0	0		0	0		0	0
0	0		0	0		0	0		0	0
0	0		0	0		0	0		0	0
10	0.00275263		10	0.00231493		10	0.00138787		10	0.00210559
10	0.00269962		10	0.0022021		10	0.00141098		10	0.00197646
10	0.00271729		10	0.00229046		10	0.00126281		10	0.00219939
20	0.00343365		20	0.00285322		20	0.00274312		20	0.00280972
20	0.00364435		20	0.00276894		20	0.00293478		20	0.00270913
20	0.00369328		20	0.00263845		20	0.00271049		20	0.00278389
30	0.00409156		30	0.00306663		30	0.00299459		30	0.00334665
30	0.00380475		30	0.00328141		30	0.00294429		30	0.0033317
30	0.00392573		30	0.00351249		30	0.00279749		30	0.00320529
40	0.00433624		40	0.00371911		40	0.00302993		40	0.00424109
40	0.00417448		40	0.00368784		40	0.00331675		40	0.00407661
40	0.00410652		40	0.00397738		40	0.00303265		40	0.00409972
50	0.00439333		50	0.00390534		50	0.00407797		50	0.00438382
50	0.00419351		50	0.00398554		50	0.00416089		50	0.00443683
50	0.00421934		50	0.00416497		50	0.00445586		50	0.00423973
60	0.00464889		60	0.0042139		60	0.00451703		60	0.00464753
60	0.00460403		60	0.00450616		60	0.00448441		60	0.00450752
60	0.0044681		60	0.00466248		60	0.0045483		60	0.00442052
100	0.00459723		100	0.00565343		100	0.00510426		100	0.00432673
100	0.00436751		100	0.00526194		100	0.0050594		100	0.00503901
100	0.00470462		100	0.00558954		100	0.00474404		100	0.00423157
120	0.00431993		120	0.00522932		120	0.00477394		120	0.00504309
120	0.00459315		120	0.00529185		120	0.00536117		120	0.00441372
120	0.00479705		120	0.005875		120	0.0051899		120	0.00435391

[truncated: 11 more sheets: Figure S14, Figure S15, Figure S16, Stat_Figure1, Stat_Figure2, Stat_Figure3, Stat_Figure4, Stat_Figure5, Stat_FigureS6, Stat_FigureS14, Stat_FigureS16]
